# Supplementary material for: A Novel QTL for Resistance to Phytophthora Crown Rot in Squash
Source: Plants (Basel). 2021 Oct 6;10(10):2115. doi: 10.3390/plants10102115 (PMC8537320; doi:10.3390/plants10102115)
Supplement: Supplementary file 1 [file plants-10-02115-s001.zip]

Archive with 2 entries (2 files):
- Figure S1_Linkage Map.pdf
- Supplementary Tables.xlsx
