# Supplementary material for: A Novel QTL for Resistance to Phytophthora Crown Rot in Squash
Source: Plants (Basel). 2021 Oct 6;10(10):2115. doi: 10.3390/plants10102115 (PMC8537320; doi:10.3390/plants10102115)
Supplement: Supplementary file 1 [file plants-10-02115-s001.zip › Supplementary Tables.xlsx]

## Sheet: Table S1
Table S1 Chromosomal locations (Cucurbita pepo genome v4.1)of six hundred and five SNP markers targeted for genotyping in the F2 population between #181761-36P (resistant) and Table Queen cultivar (susceptible).
Chromosome	Chromomosome Start	Chromomosome End	SNP Name
Cp4.1LG00	4137865	4137866	C008230
Cp4.1LG00	6794933	6794934	C002947
Cp4.1LG00	16639362	16639363	C004023
Cp4.1LG00	18394930	18394931	C013657
Cp4.1LG00	18505168	18505169	C012574
Cp4.1LG00	28934838	28934839	C004240
Cp4.1LG00	31230519	31230520	C017913
Cp4.1LG00	34004000	34004001	C004473
Cp4.1LG00	35630471	35630472	C006395
Cp4.1LG00	38712650	38712651	C002679
Cp4.1LG00	39619421	39619422	C001073
Cp4.1LG00	41482056	41482057	C017904
Cp4.1LG00	44747839	44747840	C002779
Cp4.1LG00	50137510	50137511	C014992
Cp4.1LG01	107844	107845	CP32_scaffold000010_3775317
Cp4.1LG01	252266	252267	CP32_scaffold000010_3630895
Cp4.1LG01	545196	545197	C014418
Cp4.1LG01	552239	552240	C004763
Cp4.1LG01	621713	621714	C006791
Cp4.1LG01	768803	768804	C015900
Cp4.1LG01	984333	984334	CP32_scaffold000010_2898828
Cp4.1LG01	1077144	1077145	CP32_scaffold000010_2806017
Cp4.1LG01	1402752	1402753	CP32_scaffold000010_2480409
Cp4.1LG01	1602651	1602652	C005715
Cp4.1LG01	1673743	1673744	CP32_scaffold000010_2209418
Cp4.1LG01	1883564	1883565	CP32_scaffold000010_1999597
Cp4.1LG01	2113641	2113642	CP32_scaffold000010_1769520
Cp4.1LG01	2539837	2539838	C000442
Cp4.1LG01	2748828	2748829	C004206
Cp4.1LG01	3297643	3297644	CP32_scaffold000010_585518
Cp4.1LG01	3714160	3714161	CP32_scaffold000010_169001
Cp4.1LG01	4893543	4893544	C000273
Cp4.1LG01	4908414	4908415	C011474
Cp4.1LG01	4927156	4927157	C002906
Cp4.1LG01	4944471	4944472	C000793
Cp4.1LG01	5010790	5010791	C022981
Cp4.1LG01	5111918	5111919	C006162
Cp4.1LG01	5594517	5594518	C001802
Cp4.1LG01	5867680	5867681	C003097
Cp4.1LG01	6147029	6147030	C016322
Cp4.1LG01	6234572	6234573	C000389
Cp4.1LG01	6249768	6249769	C034775
Cp4.1LG01	6663449	6663450	C005908
Cp4.1LG01	7022370	7022371	CP32_scaffold000051_149810
Cp4.1LG01	7619703	7619704	C005917
Cp4.1LG01	7623453	7623454	C007079
Cp4.1LG01	7734060	7734061	C006023
Cp4.1LG01	8114813	8114814	C005027
Cp4.1LG01	8545970	8545971	CP32_scaffold000040_479594
Cp4.1LG01	8981638	8981639	C004934
Cp4.1LG01	9035448	9035449	C027120
Cp4.1LG01	9685038	9685039	C002581
Cp4.1LG01	10302920	10302921	CP32_scaffold000063_201284
Cp4.1LG01	11111136	11111137	C011380
Cp4.1LG01	13280604	13280605	C003783
Cp4.1LG01	15593708	15593709	C002979
Cp4.1LG01	15931943	15931944	C012574
Cp4.1LG01	16159200	16159201	C001814
Cp4.1LG01	16159490	16159491	C001814
Cp4.1LG01	16385299	16385300	C019008
Cp4.1LG01	17877018	17877019	C001541
Cp4.1LG01	18102170	18102171	C035586
Cp4.1LG01	18975638	18975639	C007405
Cp4.1LG01	19198363	19198364	C007045
Cp4.1LG01	19200323	19200324	C007045
Cp4.1LG01	19373750	19373751	C005773
Cp4.1LG01	19449319	19449320	C006905
Cp4.1LG01	20666285	20666286	C004526
Cp4.1LG01	21306776	21306777	C001428
Cp4.1LG02	77553	77554	C005187
Cp4.1LG02	100949	100950	C029956
Cp4.1LG02	103531	103532	C002688
Cp4.1LG02	127774	127775	C003408
Cp4.1LG02	370278	370279	C003363
Cp4.1LG02	799255	799256	C005152
Cp4.1LG02	935879	935880	C002528
Cp4.1LG02	1094670	1094671	CP32_scaffold000001_5029115
Cp4.1LG02	1370247	1370248	C014749
Cp4.1LG02	1908976	1908977	CP32_scaffold000001_4214809
Cp4.1LG02	2564507	2564508	CP32_scaffold000001_3559278
Cp4.1LG02	3078848	3078849	CP32_scaffold000001_3044937
Cp4.1LG02	3321731	3321732	C010944
Cp4.1LG02	4005179	4005180	CP32_scaffold000001_2118606
Cp4.1LG02	4394951	4394952	C006595
Cp4.1LG02	4574054	4574055	C004258
Cp4.1LG02	4658113	4658114	C005379
Cp4.1LG02	5224886	5224887	CP32_scaffold000001_898899
Cp4.1LG02	5795903	5795904	CP32_scaffold000001_327882
Cp4.1LG02	6314781	6314782	CP32_scaffold000128_213369
Cp4.1LG02	8691389	8691390	CP32_scaffold000076_704658
Cp4.1LG02	9712530	9712531	CP32_scaffold000055_434044
Cp4.1LG02	10300733	10300734	C004893
Cp4.1LG02	10485715	10485716	CP32_scaffold000208_57691
Cp4.1LG02	10742397	10742398	CP32_scaffold000140_117807
Cp4.1LG02	11012385	11012386	C026163
Cp4.1LG02	11165199	11165200	C002567
Cp4.1LG02	11636084	11636085	CP32_scaffold000062_430619
Cp4.1LG02	12215023	12215024	C037292
Cp4.1LG02	12802342	12802343	CP32_scaffold000041_1324162
Cp4.1LG02	13235942	13235943	C002258
Cp4.1LG02	13581472	13581473	C002530
Cp4.1LG02	14155746	14155747	C004995
Cp4.1LG02	14322943	14322944	CP32_scaffold000168_195440
Cp4.1LG03	24344	24345	CP32_scaffold000038_1853138
Cp4.1LG03	129647	129648	CP32_scaffold000038_1747835
Cp4.1LG03	379082	379083	CP32_scaffold000038_1498400
Cp4.1LG03	415523	415524	C002852
Cp4.1LG03	546616	546617	C015514
Cp4.1LG03	643445	643446	C004305
Cp4.1LG03	1057848	1057849	CP32_scaffold000038_819634
Cp4.1LG03	1353264	1353265	CP32_scaffold000038_524218
Cp4.1LG03	1576858	1576859	C008686
Cp4.1LG03	1904628	1904629	CP32_scaffold000122_395920
Cp4.1LG03	2090745	2090746	C015501
Cp4.1LG03	2385025	2385026	C005440
Cp4.1LG03	2719137	2719138	CP32_scaffold000019_2862034
Cp4.1LG03	2959133	2959134	C011991
Cp4.1LG03	3011421	3011422	C006591
Cp4.1LG03	3100372	3100373	C000640
Cp4.1LG03	3373721	3373722	C003929
Cp4.1LG03	3667012	3667013	C006873
Cp4.1LG03	3818461	3818462	C003350
Cp4.1LG03	4039395	4039396	C003972
Cp4.1LG03	5012586	5012587	CP32_scaffold000019_568585
Cp4.1LG03	5658794	5658795	CP32_scaffold000117_354360
Cp4.1LG03	6378491	6378492	CP32_scaffold000163_211774
Cp4.1LG03	8145648	8145649	CP32_scaffold000006_3928067
Cp4.1LG03	8302829	8302830	C000384
Cp4.1LG03	8507359	8507360	CP32_scaffold000006_3566356
Cp4.1LG03	9512423	9512424	CP32_scaffold000006_2561292
Cp4.1LG03	10051322	10051323	C010469
Cp4.1LG03	10113748	10113749	C003513
Cp4.1LG03	10290163	10290164	C006249
Cp4.1LG03	10427615	10427616	CP32_scaffold000006_1646100
Cp4.1LG03	11005754	11005755	CP32_scaffold000006_1067961
Cp4.1LG03	11440197	11440198	C002510
Cp4.1LG03	11835999	11836000	C008974
Cp4.1LG03	12106943	12106944	CP32_scaffold000044_1665472
Cp4.1LG03	12663193	12663194	C004289
Cp4.1LG03	12876756	12876757	C006129
Cp4.1LG03	12966038	12966039	CP32_scaffold000044_806377
Cp4.1LG03	13593058	13593059	C010837
Cp4.1LG04	371966	371967	C001057
Cp4.1LG04	1895608	1895609	C006328
Cp4.1LG04	3375797	3375798	C047049
Cp4.1LG04	3623916	3623917	CP32_scaffold000002_4336453
Cp4.1LG04	4162063	4162064	C003616
Cp4.1LG04	4462358	4462359	C009469
Cp4.1LG04	4570517	4570518	C004074
Cp4.1LG04	4892051	4892052	C000278
Cp4.1LG04	5259578	5259579	CP32_scaffold000002_2700791
Cp4.1LG04	5471530	5471531	C011592
Cp4.1LG04	6596746	6596747	C003431
Cp4.1LG04	6794327	6794328	C010811
Cp4.1LG04	7000721	7000722	C004684
Cp4.1LG04	7411259	7411260	C010153
Cp4.1LG04	7590768	7590769	C001196
Cp4.1LG04	8309013	8309014	CP32_scaffold000025_2174884
Cp4.1LG04	8671959	8671960	C003831
Cp4.1LG04	9067698	9067699	C002514
Cp4.1LG04	9387487	9387488	C005518
Cp4.1LG04	9618650	9618651	CP32_scaffold000025_865247
Cp4.1LG04	10148363	10148364	C001338
Cp4.1LG04	11104786	11104787	C002394
Cp4.1LG04	11138788	11138789	C000521
Cp4.1LG04	11865874	11865875	C019795
Cp4.1LG04	12001282	12001283	C003390
Cp4.1LG04	12162778	12162779	C009027
Cp4.1LG04	12536596	12536597	C009111
Cp4.1LG04	12555095	12555096	C015752
Cp4.1LG05	134038	134039	CP32_scaffold000066_861120
Cp4.1LG05	682287	682288	C004187
Cp4.1LG05	1024080	1024081	CP32_scaffold000180_195289
Cp4.1LG05	1350836	1350837	CP32_scaffold000143_130468
Cp4.1LG05	1748817	1748818	C005730
Cp4.1LG05	2228586	2228587	CP32_scaffold000086_20761
Cp4.1LG05	2717182	2717183	C015047
Cp4.1LG05	3008843	3008844	C019602
Cp4.1LG05	3125312	3125313	C026954
Cp4.1LG05	3350196	3350197	CP32_scaffold000022_809285
Cp4.1LG05	3465163	3465164	C002650
Cp4.1LG05	3485007	3485008	C004972
Cp4.1LG05	3531353	3531354	C002827
Cp4.1LG05	3555920	3555921	C003171
Cp4.1LG05	3695180	3695181	C005483
Cp4.1LG05	3870103	3870104	CP32_scaffold000022_1329192
Cp4.1LG05	4149706	4149707	CP32_scaffold000022_1608795
Cp4.1LG05	4220187	4220188	C001469
Cp4.1LG05	4508443	4508444	C033247
Cp4.1LG05	4726492	4726493	CP32_scaffold000022_2185581
Cp4.1LG05	4853756	4853757	C010387
Cp4.1LG05	4989604	4989605	C008819
Cp4.1LG05	5072728	5072729	C009213
Cp4.1LG05	5996863	5996864	CP32_scaffold000021_707509
Cp4.1LG05	6142619	6142620	C002712
Cp4.1LG05	6152518	6152519	C018722
Cp4.1LG05	6220104	6220105	C029865
Cp4.1LG05	6401355	6401356	C003920
Cp4.1LG05	6624934	6624935	CP32_scaffold000021_1335580
Cp4.1LG05	7116437	7116438	C011643
Cp4.1LG05	7475147	7475148	CP32_scaffold000021_2185793
Cp4.1LG05	8517291	8517292	CP32_scaffold000020_445986
Cp4.1LG05	9693964	9693965	CP32_scaffold000020_1622659
Cp4.1LG05	10169512	10169513	C002171
Cp4.1LG05	10294722	10294723	C007167
Cp4.1LG05	10435533	10435534	C008395
Cp4.1LG05	10633139	10633140	CP32_scaffold000020_2561834
Cp4.1LG06	20386	20387	CP32_scaffold000035_20386
Cp4.1LG06	258176	258177	CP32_scaffold000035_258176
Cp4.1LG06	749583	749584	CP32_scaffold000035_749583
Cp4.1LG06	923798	923799	C016178
Cp4.1LG06	967017	967018	C002741
Cp4.1LG06	1002370	1002371	CP32_scaffold000035_1002370
Cp4.1LG06	1107922	1107923	C013426
Cp4.1LG06	1136757	1136758	C011361
Cp4.1LG06	1218613	1218614	C020673
Cp4.1LG06	1389728	1389729	C001423
Cp4.1LG06	1450108	1450109	CP32_scaffold000035_1450108
Cp4.1LG06	1929195	1929196	C014609
Cp4.1LG06	1930551	1930552	C002186
Cp4.1LG06	2200202	2200203	CP32_scaffold000083_700325
Cp4.1LG06	2958100	2958101	CP32_scaffold000042_56574
Cp4.1LG06	3638742	3638743	CP32_scaffold000042_737216
Cp4.1LG06	4328143	4328144	C003752
Cp4.1LG06	4434801	4434802	C009763
Cp4.1LG06	4961380	4961381	C001389
Cp4.1LG06	5249517	5249518	C009158
Cp4.1LG06	5294453	5294454	C014310
Cp4.1LG06	5689195	5689196	CP32_scaffold000043_695581
Cp4.1LG06	6201160	6201161	C010884
Cp4.1LG06	6830611	6830612	CP32_scaffold000082_316114
Cp4.1LG06	7502826	7502827	C003393
Cp4.1LG06	8201201	8201202	CP32_scaffold000036_1562320
Cp4.1LG06	9048491	9048492	C003121
Cp4.1LG06	9823189	9823190	CP32_scaffold000106_58669
Cp4.1LG06	10578387	10578388	C005597
Cp4.1LG07	137193	137194	CP32_scaffold000060_137193
Cp4.1LG07	469262	469263	C004329
Cp4.1LG07	841994	841995	C003719
Cp4.1LG07	851531	851532	C007803
Cp4.1LG07	972928	972929	CP32_scaffold000060_972928
Cp4.1LG07	1183223	1183224	CP32_scaffold000093_566295
Cp4.1LG07	1448266	1448267	CP32_scaffold000093_301252
Cp4.1LG07	1826473	1826474	CP32_scaffold000056_75956
Cp4.1LG07	1935481	1935482	C001768
Cp4.1LG07	2230520	2230521	CP32_scaffold000056_480003
Cp4.1LG07	2508840	2508841	CP32_scaffold000056_758323
Cp4.1LG07	2899619	2899620	C011310
Cp4.1LG07	3294671	3294672	CP32_scaffold000097_270038
Cp4.1LG07	3658759	3658760	CP32_scaffold000069_852946
Cp4.1LG07	4018140	4018141	CP32_scaffold000069_493565
Cp4.1LG07	5086208	5086209	CP32_scaffold000119_222420
Cp4.1LG07	6444752	6444753	CP32_scaffold000023_755325
Cp4.1LG07	7698695	7698696	CP32_scaffold000023_2009268
Cp4.1LG07	8179458	8179459	CP32_scaffold000023_2490031
Cp4.1LG07	9460900	9460901	C002948
Cp4.1LG07	10020760	10020761	CP32_scaffold000098_126797
Cp4.1LG08	55386	55387	CP32_scaffold000003_4820421
Cp4.1LG08	486158	486159	C010214
Cp4.1LG08	867944	867945	CP32_scaffold000003_4007863
Cp4.1LG08	1002933	1002934	C002822
Cp4.1LG08	1058670	1058671	C002459
Cp4.1LG08	1259638	1259639	C007447
Cp4.1LG08	1306844	1306845	CP32_scaffold000003_3568963
Cp4.1LG08	1407359	1407360	C018764
Cp4.1LG08	1762339	1762340	C008392
Cp4.1LG08	1797039	1797040	C003917
Cp4.1LG08	1853443	1853444	CP32_scaffold000003_3022364
Cp4.1LG08	2226454	2226455	CP32_scaffold000003_2649353
Cp4.1LG08	2577278	2577279	CP32_scaffold000003_2298529
Cp4.1LG08	2957283	2957284	C003988
Cp4.1LG08	3340195	3340196	CP32_scaffold000003_1535612
Cp4.1LG08	3625015	3625016	CP32_scaffold000003_1250792
Cp4.1LG08	3801546	3801547	C004296
Cp4.1LG08	3979224	3979225	CP32_scaffold000003_896583
Cp4.1LG08	4830127	4830128	CP32_scaffold000003_45680
Cp4.1LG08	6146893	6146894	CP32_scaffold000008_626882
Cp4.1LG08	6316158	6316159	C009577
Cp4.1LG08	6529482	6529483	CP32_scaffold000008_1009471
Cp4.1LG08	7514209	7514210	C030448
Cp4.1LG08	7582393	7582394	C007942
Cp4.1LG08	8005887	8005888	CP32_scaffold000008_2485876
Cp4.1LG08	8398852	8398853	C022949
Cp4.1LG08	8410270	8410271	C007395
Cp4.1LG08	8562849	8562850	CP32_scaffold000008_3042838
Cp4.1LG08	8781823	8781824	C004134
Cp4.1LG08	8875646	8875647	C006134
Cp4.1LG08	8958388	8958389	C002413
Cp4.1LG08	9142836	9142837	C004207
Cp4.1LG08	9335849	9335850	CP32_scaffold000008_3815838
Cp4.1LG08	10022443	10022444	CP32_scaffold000101_505968
Cp4.1LG09	21498	21499	CP32_scaffold000014_21498
Cp4.1LG09	121704	121705	CP32_scaffold000014_121704
Cp4.1LG09	275403	275404	C010383
Cp4.1LG09	315325	315326	C002601
Cp4.1LG09	482134	482135	CP32_scaffold000014_482134
Cp4.1LG09	785913	785914	CP32_scaffold000014_785913
Cp4.1LG09	912983	912984	C001751
Cp4.1LG09	960832	960833	CP32_scaffold000014_960832
Cp4.1LG09	992102	992103	C001485
Cp4.1LG09	1099300	1099301	C017663
Cp4.1LG09	1198012	1198013	C001597
Cp4.1LG09	1272604	1272605	CP32_scaffold000014_1272604
Cp4.1LG09	1673470	1673471	C024479
Cp4.1LG09	2415979	2415980	CP32_scaffold000014_2415979
Cp4.1LG09	2830858	2830859	C016146
Cp4.1LG09	3012896	3012897	CP32_scaffold000014_3012896
Cp4.1LG09	3328697	3328698	CP32_scaffold000014_3328697
Cp4.1LG09	3549188	3549189	C006631
Cp4.1LG09	3869788	3869789	CP32_scaffold000061_915069
Cp4.1LG09	4023176	4023177	CP32_scaffold000061_761681
Cp4.1LG09	4215798	4215799	C001408
Cp4.1LG09	4935525	4935526	CP32_scaffold000132_229540
Cp4.1LG09	5998876	5998877	CP32_scaffold000075_294841
Cp4.1LG09	6137429	6137430	C025232
Cp4.1LG09	6688133	6688134	CP32_scaffold000072_119692
Cp4.1LG09	7246244	7246245	C002274
Cp4.1LG09	7929525	7929526	CP32_scaffold000026_463958
Cp4.1LG09	8277759	8277760	CP32_scaffold000026_812192
Cp4.1LG09	8395158	8395159	C004703
Cp4.1LG09	8491924	8491925	C004611
Cp4.1LG09	9388985	9388986	CP32_scaffold000026_1923418
Cp4.1LG09	9894783	9894784	CP32_scaffold000026_2429216
Cp4.1LG10	44995	44996	CP32_scaffold000009_3913436
Cp4.1LG10	124409	124410	CP32_scaffold000009_3834022
Cp4.1LG10	221389	221390	C010415
Cp4.1LG10	361614	361615	CP32_scaffold000009_3596817
Cp4.1LG10	987825	987826	CP32_scaffold000009_2970606
Cp4.1LG10	1223383	1223384	CP32_scaffold000009_2735048
Cp4.1LG10	1596196	1596197	CP32_scaffold000009_2362235
Cp4.1LG10	1946300	1946301	C012312
Cp4.1LG10	2097095	2097096	C004091
Cp4.1LG10	2154637	2154638	C014556
Cp4.1LG10	2232363	2232364	CP32_scaffold000009_1726068
Cp4.1LG10	2411047	2411048	C008582
Cp4.1LG10	2678581	2678582	CP32_scaffold000009_1279850
Cp4.1LG10	3017999	3018000	CP32_scaffold000009_940432
Cp4.1LG10	3105620	3105621	C002672
Cp4.1LG10	3336167	3336168	C012979
Cp4.1LG10	3507179	3507180	CP32_scaffold000009_451252
Cp4.1LG10	3622322	3622323	C020373
Cp4.1LG10	3627437	3627438	C003485
Cp4.1LG10	4089487	4089488	CP32_scaffold000029_2228162
Cp4.1LG10	4224806	4224807	C005014
Cp4.1LG10	4456446	4456447	CP32_scaffold000029_1861203
Cp4.1LG10	4692348	4692349	C011020
Cp4.1LG10	4885093	4885094	CP32_scaffold000029_1432556
Cp4.1LG10	5041306	5041307	CP32_scaffold000029_1276343
Cp4.1LG10	5412709	5412710	C002747
Cp4.1LG10	5639872	5639873	C003461
Cp4.1LG10	5774223	5774224	CP32_scaffold000029_543426
Cp4.1LG10	5955203	5955204	C007734
Cp4.1LG10	6456468	6456469	CP32_scaffold000068_813069
Cp4.1LG10	7586050	7586051	C011968
Cp4.1LG10	8313684	8313685	C013999
Cp4.1LG10	9652524	9652525	C004499
Cp4.1LG11	14518	14519	CP32_scaffold000107_483490
Cp4.1LG11	189374	189375	CP32_scaffold000107_308634
Cp4.1LG11	239013	239014	C001034
Cp4.1LG11	368203	368204	CP32_scaffold000107_129805
Cp4.1LG11	666626	666627	CP32_scaffold000017_167619
Cp4.1LG11	734940	734941	C007944
Cp4.1LG11	799903	799904	C031580
Cp4.1LG11	900685	900686	CP32_scaffold000017_401678
Cp4.1LG11	1145860	1145861	C003505
Cp4.1LG11	1297460	1297461	CP32_scaffold000017_798453
Cp4.1LG11	1431541	1431542	C030998
Cp4.1LG11	1536380	1536381	C002327
Cp4.1LG11	1685144	1685145	CP32_scaffold000017_1186137
Cp4.1LG11	2082467	2082468	CP32_scaffold000017_1583460
Cp4.1LG11	2380792	2380793	C009191
Cp4.1LG11	2748925	2748926	CP32_scaffold000017_2249918
Cp4.1LG11	3062984	3062985	CP32_scaffold000017_2563977
Cp4.1LG11	3161292	3161293	C002694
Cp4.1LG11	3370912	3370913	CP32_scaffold000017_2871905
Cp4.1LG11	3597663	3597664	C001909
Cp4.1LG11	3885695	3885696	CP32_scaffold000108_172174
Cp4.1LG11	4253150	4253151	CP32_scaffold000124_362058
Cp4.1LG11	4417651	4417652	C002836
Cp4.1LG11	4781120	4781121	C008909
Cp4.1LG11	4925056	4925057	C011231
Cp4.1LG11	5525399	5525400	CP32_scaffold000088_77116
Cp4.1LG11	6573111	6573112	C008841
Cp4.1LG11	6968187	6968188	CP32_scaffold000049_910731
Cp4.1LG11	7123860	7123861	C005517
Cp4.1LG11	7138203	7138204	C010688
Cp4.1LG11	7347036	7347037	C007497
Cp4.1LG11	7984043	7984044	CP32_scaffold000053_433014
Cp4.1LG11	8353985	8353986	C014191
Cp4.1LG11	8933768	8933769	CP32_scaffold000094_7800
Cp4.1LG11	9300723	9300724	C010980
Cp4.1LG11	9613484	9613485	CP32_scaffold000153_84429
Cp4.1LG11	9712976	9712977	C005937
Cp4.1LG12	4718	4719	CP32_scaffold000012_4718
Cp4.1LG12	58199	58200	CP32_scaffold000012_58199
Cp4.1LG12	363709	363710	CP32_scaffold000012_363709
Cp4.1LG12	502217	502218	C014849
Cp4.1LG12	666629	666630	CP32_scaffold000012_666629
Cp4.1LG12	894239	894240	C000669
Cp4.1LG12	1130390	1130391	CP32_scaffold000012_1130390
Cp4.1LG12	1496939	1496940	CP32_scaffold000012_1496939
Cp4.1LG12	1669784	1669785	C002508
Cp4.1LG12	1728012	1728013	C006159
Cp4.1LG12	1892160	1892161	CP32_scaffold000012_1892160
Cp4.1LG12	1983740	1983741	C003049
Cp4.1LG12	2198504	2198505	CP32_scaffold000012_2198504
Cp4.1LG12	2708501	2708502	CP32_scaffold000012_2708501
Cp4.1LG12	3041223	3041224	C007994
Cp4.1LG12	3403732	3403733	CP32_scaffold000012_3403732
Cp4.1LG12	4073226	4073227	CP32_scaffold000121_166024
Cp4.1LG12	4349404	4349405	C001085
Cp4.1LG12	4707748	4707749	CP32_scaffold000071_467499
Cp4.1LG12	4890704	4890705	CP32_scaffold000071_650455
Cp4.1LG12	5481008	5481009	CP32_scaffold000018_2824305
Cp4.1LG12	5874147	5874148	C011078
Cp4.1LG12	6061542	6061543	CP32_scaffold000018_2243771
Cp4.1LG12	6181435	6181436	C016360
Cp4.1LG12	6736192	6736193	C003488
Cp4.1LG12	6834278	6834279	C002153
Cp4.1LG12	6872044	6872045	C002033
Cp4.1LG12	6921722	6921723	C003838
Cp4.1LG12	6963185	6963186	C004010
Cp4.1LG12	7118360	7118361	CP32_scaffold000018_1186953
Cp4.1LG12	7640566	7640567	C011611
Cp4.1LG12	7677957	7677958	C018448
Cp4.1LG12	8107534	8107535	CP32_scaffold000018_197779
Cp4.1LG12	8820844	8820845	CP32_scaffold000048_1003351
Cp4.1LG12	9545681	9545682	CP32_scaffold000048_278514
Cp4.1LG12	9795871	9795872	CP32_scaffold000048_28324
Cp4.1LG13	286772	286773	CP32_scaffold000085_286772
Cp4.1LG13	528293	528294	CP32_scaffold000085_528293
Cp4.1LG13	605032	605033	CP32_scaffold000085_605032
Cp4.1LG13	897737	897738	CP32_scaffold000034_201445
Cp4.1LG13	1105367	1105368	CP32_scaffold000034_409075
Cp4.1LG13	1209126	1209127	C018281
Cp4.1LG13	1359351	1359352	CP32_scaffold000034_663059
Cp4.1LG13	1519420	1519421	C014467
Cp4.1LG13	1643485	1643486	C009482
Cp4.1LG13	2636147	2636148	CP32_scaffold000034_1939855
Cp4.1LG13	2961791	2961792	C002050
Cp4.1LG13	4711941	4711942	CP32_scaffold000028_1829267
Cp4.1LG13	5391990	5391991	C008050
Cp4.1LG13	5473369	5473370	C000082
Cp4.1LG13	6496611	6496612	CP32_scaffold000028_44597
Cp4.1LG13	6740987	6740988	CP32_scaffold000030_2094072
Cp4.1LG13	6876680	6876681	CP32_scaffold000030_1958379
Cp4.1LG13	6933364	6933365	CP32_scaffold000030_1901695
Cp4.1LG13	7045231	7045232	C027569
Cp4.1LG13	7368860	7368861	C009351
Cp4.1LG13	7676109	7676110	C003546
Cp4.1LG13	7987616	7987617	C002909
Cp4.1LG13	8447660	8447661	C002686
Cp4.1LG13	8697466	8697467	C010730
Cp4.1LG13	8898585	8898586	C030107
Cp4.1LG13	8988733	8988734	C015319
Cp4.1LG13	9081265	9081266	C011100
Cp4.1LG13	9351044	9351045	C010268
Cp4.1LG14	51388	51389	CP32_scaffold000005_4797634
Cp4.1LG14	701306	701307	C002260
Cp4.1LG14	761286	761287	C003963
Cp4.1LG14	1123880	1123881	CP32_scaffold000005_3725142
Cp4.1LG14	1859229	1859230	CP32_scaffold000005_2989793
Cp4.1LG14	2209423	2209424	C007304
Cp4.1LG14	2514795	2514796	C007677
Cp4.1LG14	3310780	3310781	C026402
Cp4.1LG14	3413609	3413610	C030754
Cp4.1LG14	3902373	3902374	C007271
Cp4.1LG14	6691280	6691281	C006228
Cp4.1LG14	6794187	6794188	C006902
Cp4.1LG14	7518817	7518818	C013674
Cp4.1LG14	7980094	7980095	C008906
Cp4.1LG14	8222293	8222294	C001735
Cp4.1LG14	8447555	8447556	C003147
Cp4.1LG14	8824297	8824298	C014465
Cp4.1LG15	116019	116020	CP32_scaffold000015_116019
Cp4.1LG15	375577	375578	CP32_scaffold000015_375577
Cp4.1LG15	735129	735130	C004601
Cp4.1LG15	993142	993143	C009835
Cp4.1LG15	1089847	1089848	CP32_scaffold000015_1089847
Cp4.1LG15	1367736	1367737	C006067
Cp4.1LG15	1483814	1483815	CP32_scaffold000015_1483814
Cp4.1LG15	2091282	2091283	CP32_scaffold000015_2091282
Cp4.1LG15	2482788	2482789	C002980
Cp4.1LG15	3600302	3600303	CP32_scaffold000131_158066
Cp4.1LG15	5037168	5037169	CP32_scaffold000047_1214104
Cp4.1LG15	5209614	5209615	C017266
Cp4.1LG15	5351794	5351795	C011225
Cp4.1LG15	5673189	5673190	CP32_scaffold000016_290995
Cp4.1LG15	5965238	5965239	C011147
Cp4.1LG15	6620620	6620621	C001674
Cp4.1LG15	7279595	7279596	C009725
Cp4.1LG15	7552079	7552080	C001819
Cp4.1LG15	7939128	7939129	C001632
Cp4.1LG15	8015654	8015655	C014033
Cp4.1LG15	8368630	8368631	C002175
Cp4.1LG15	8643158	8643159	C003100
Cp4.1LG16	84301	84302	CP32_scaffold000067_906965
Cp4.1LG16	298235	298236	CP32_scaffold000067_693031
Cp4.1LG16	497297	497298	C004993
Cp4.1LG16	830044	830045	CP32_scaffold000067_161222
Cp4.1LG16	1277380	1277381	C004967
Cp4.1LG16	1855961	1855962	CP32_scaffold000070_316091
Cp4.1LG16	2001869	2001870	CP32_scaffold000070_461999
Cp4.1LG16	2753595	2753596	C013719
Cp4.1LG16	3552399	3552400	C017611
Cp4.1LG16	4304204	4304205	C004878
Cp4.1LG16	4538866	4538867	C016414
Cp4.1LG16	4554353	4554354	C001297
Cp4.1LG16	4685417	4685418	C000347
Cp4.1LG16	5177240	5177241	C006030
Cp4.1LG16	5493485	5493486	C010187
Cp4.1LG16	5766931	5766932	C019683
Cp4.1LG16	5920143	5920144	C003828
Cp4.1LG16	6228215	6228216	C011736
Cp4.1LG16	6234884	6234885	C010321
Cp4.1LG16	6353303	6353304	C008124
Cp4.1LG16	6388004	6388005	C003173
Cp4.1LG16	7567413	7567414	CP32_scaffold000004_3738923
Cp4.1LG16	7980379	7980380	C019143
Cp4.1LG16	8204557	8204558	C000329
Cp4.1LG16	8299122	8299123	C007602
Cp4.1LG16	8467697	8467698	C005183
Cp4.1LG16	8691422	8691423	CP32_scaffold000004_4862932
Cp4.1LG17	1205696	1205697	C020411
Cp4.1LG17	1272740	1272741	C014423
Cp4.1LG17	2221041	2221042	C004633
Cp4.1LG17	5478984	5478985	C002181
Cp4.1LG17	5616266	5616267	C018563
Cp4.1LG17	5731177	5731178	C001627
Cp4.1LG17	6068287	6068288	C017006
Cp4.1LG17	6866522	6866523	C008655
Cp4.1LG17	7316381	7316382	C001953
Cp4.1LG18	2736453	2736454	CP32_scaffold000039_77436
Cp4.1LG18	2870894	2870895	C003601
Cp4.1LG18	3235520	3235521	C009536
Cp4.1LG18	3242667	3242668	C005026
Cp4.1LG18	3711355	3711356	C014452
Cp4.1LG18	3762556	3762557	C005102
Cp4.1LG18	3876327	3876328	C014198
Cp4.1LG18	4151561	4151562	CP32_scaffold000039_1492544
Cp4.1LG18	4255691	4255692	C005864
Cp4.1LG18	4273688	4273689	C002195
Cp4.1LG18	4424627	4424628	C003897
Cp4.1LG18	4741025	4741026	C011824
Cp4.1LG18	4966206	4966207	CP32_scaffold000011_453113
Cp4.1LG18	5067401	5067402	C010047
Cp4.1LG18	5131489	5131490	C009905
Cp4.1LG18	5323621	5323622	C002838
Cp4.1LG18	5645754	5645755	C003029
Cp4.1LG18	5904733	5904734	C014772
Cp4.1LG18	6573591	6573592	CP32_scaffold000011_2060498
Cp4.1LG18	6961719	6961720	C005128
Cp4.1LG18	7581149	7581150	C021137
Cp4.1LG18	7642919	7642920	C005089
Cp4.1LG18	7669614	7669615	C017202
Cp4.1LG18	7720357	7720358	C003369
Cp4.1LG18	8271243	8271244	CP32_scaffold000011_3758150
Cp4.1LG19	86474	86475	C004793
Cp4.1LG19	192233	192234	CP32_scaffold000054_192233
Cp4.1LG19	508352	508353	C000739
Cp4.1LG19	895825	895826	CP32_scaffold000054_895825
Cp4.1LG19	1143510	1143511	CP32_scaffold000054_1143510
Cp4.1LG19	1532680	1532681	CP32_scaffold000064_186336
Cp4.1LG19	1766009	1766010	C011761
Cp4.1LG19	2210588	2210589	C012023
Cp4.1LG19	2641196	2641197	C004753
Cp4.1LG19	2807363	2807364	C005443
Cp4.1LG19	3335290	3335291	C002647
Cp4.1LG19	3409275	3409276	C005837
Cp4.1LG19	3863249	3863250	C003584
Cp4.1LG19	4963428	4963429	CP32_scaffold000013_3283255
Cp4.1LG19	5514718	5514719	C010226
Cp4.1LG19	5552214	5552215	C006213
Cp4.1LG19	5667266	5667267	C012344
Cp4.1LG19	6084143	6084144	CP32_scaffold000013_2162540
Cp4.1LG19	6393512	6393513	C002425
Cp4.1LG19	6705422	6705423	C002428
Cp4.1LG19	6733653	6733654	C003700
Cp4.1LG19	6951732	6951733	C032314
Cp4.1LG19	7056460	7056461	C002222
Cp4.1LG19	7254262	7254263	C003349
Cp4.1LG19	7985995	7985996	CP32_scaffold000013_260688
Cp4.1LG19	8229947	8229948	CP32_scaffold000013_16736
Cp4.1LG20	598696	598697	C034841
Cp4.1LG20	737166	737167	C002452
Cp4.1LG20	832438	832439	C007598
Cp4.1LG20	1172872	1172873	C003102
Cp4.1LG20	1881053	1881054	C007998
Cp4.1LG20	2047063	2047064	C000405
Cp4.1LG20	2056331	2056332	C000346
Cp4.1LG20	2203533	2203534	C010424
Cp4.1LG20	2368267	2368268	C002091
Cp4.1LG20	2775124	2775125	C014249
Cp4.1LG20	3319061	3319062	C016718
Cp4.1LG20	3408968	3408969	C038966
Cp4.1LG20	3651179	3651180	CP32_scaffold000007_3651179
Cp4.1LG20	3882551	3882552	C011973
Cp4.1LG20	4135876	4135877	C004458
Cp4.1LG20	4530629	4530630	CP32_scaffold000148_143948
Cp4.1LG20	5262746	5262747	CP32_scaffold000110_136391
Cp4.1LG20	5998672	5998673	CP32_scaffold000081_681473
Cp4.1LG20	6339106	6339107	C005807
Cp4.1LG20	6990309	6990310	C013735
Cp4.1LG20	7653228	7653229	CP32_scaffold000052_467577
Cp4.1LG20	8084738	8084739	CP32_scaffold000052_36067

## Sheet: Table S2
Table S2 Descriptive genomic (Cucurbita pepo genome v4.1) data for the five SNPs within the QTL interval (QtlPC-C13) that were genotyped in the F2 population between #181761-36P (resistant) and Table Queen cultivar (susceptible).
SNP	LOD Score	SNP Position	Reference Allele	Alternate Allele	Associated Gene ID	Gene Product	KASP Primer	Sequence
C002686	5.91932	8447660	C	A	Cp4.1LG13g07770.1	Quinone oxidoreductase-like protein 2 homolog	C002686_FAM	GAAGGTGACCAAGTTCATGCTCCCAAGTTCTTGAAGAATCTATGAA
							C002686_VIC	GAAGGTCGGAGTCAACGGATTCCCAAGTTCTTGAAGAATCTATGAC
							C002686_R	GGATCAATCCGCTCGATAACCA
C009351	4.93764	7368860	A	G	Cp4.1LG13g09560.1	Disease resistance-responsive (dirigent-like protein)	C009351_FAM	GAAGGTGACCAAGTTCATGCTTTTCCAATCAAGCCAGAACCA
							C009351_VIC	GAAGGTCGGAGTCAACGGATTTTTCCAATCAAGCCAGAACCG
							C009351_R	AACAACTTCAATGGCGCGTC
C010730	4.49184	8697466	C	T	Cp4.1LG13g07250.1	Eukaryotic translation initiation factor 3 subunit F	C010730_FAM	GAAGGTGACCAAGTTCATGCTCGTTGATACTGGATTTAACAATGGC
							C010730_VIC	GAAGGTCGGAGTCAACGGATTCGTTGATACTGGATTTAACAATGGT
							C010730_R	CAAGTCTCTCAGCTTCGACCA
C011100	4.48051	9081265	C	T	Cp4.1LG13g11450.1	Chloroplastic group IIA intron splicing facilitator CRS1	C011100_FAM	GAAGGTGACCAAGTTCATGCTGCATAACCTTCTTTTAGTTTGTCCAC
							C011100_VIC	GAAGGTCGGAGTCAACGGATTGCATAACCTTCTTTTAGTTTGTCCAT
							C011100_R	CGCTTGAAGCAGAAAGTGGT
C030107	3.65001	8898585	A	G	Cp4.1LG13g10990.1	E3 ubiquitin-protein ligase SDIR1	C030107_FAM	GAAGGTGACCAAGTTCATGCTATCGCCAAAACTGTCCGATTCCA
								C030107_VIC	GAAGGTCGGAGTCAACGGATTATCGCCAAAACTGTCCGATTCCG
								C030107_R	AGGGGTGATTGTGTTGGTCC

## Sheet: Table S3
Table S3 Genome (Cucurbita pepo genome v4.1) coverage statistics for the linkage map constructed for the F2 population between #181761-36P (resistant) and Table Queen cultivar (susceptible).
Chromosome	Name Starting SNP	Position of starting SNP (Mb)	Name of end SNP	Position of end SNP (Mb)	Ditance between start and end SNPs (Mb)	Total length of chromosome (Mb)	Missing chromosome segment (Mb)	% of missing segment	% chromosome coverage
1	CP32_scaffold000010_3775317	107844	C001428	21306776	21198932	21320769	121837	0.571447	99.4286
2	C005187	77553	C002567	11165199	11087646	14376414	3288768	22.8761	77.1239
3	CP32_scaffold000038_819634	1057848	C010837	13593058	12535210	13772414	1237204	8.9832	91.0168
4	C006328	1895608	C002394	11104786	9209178	12709140	3499962	27.5389	72.4611
5	CP32_scaffold000066_861120	134038	CP32_scaffold000020_2561834	10633139	10499101	10865678	366577	3.37371	96.6263
6	CP32_scaffold000035_258176	258176	CP32_scaffold000036_1562320	8201201	7943025	10677745	2734720	25.6114	74.3886
7	CP32_scaffold000060_972928	972928	CP32_scaffold000023_2490031	8179458	7206530	10147556	2941026	28.9826	71.0174
8	C002822	1002933	CP32_scaffold000101_505968	10022443	9019510	10059303	1039793	10.3366	89.6634
9	CP32_scaffold000014_21498	21498	CP32_scaffold000026_1923418	9388985	9367487	9920322	552835	5.57275	94.4272
10	CP32_scaffold000009_3913436	44995	C004499	9652524	9607529	9835092	227563	2.31379	97.6862
11	C002327	1536380	CP32_scaffold000153_84429	9613484	8077104	9833969	1756865	17.8653	82.1347
12	CP32_scaffold000012_666629	666629	CP32_scaffold000048_28324	9795871	9129242	9824194	694952	7.07388	92.9261
13	CP32_scaffold000034_201445	897737	C011100	9081265	8183528	9354089	1170561	12.5139	87.4861
14	CP32_scaffold000005_4797634	51388	C001735	8222293	8170905	8955933	785028	8.76545	91.2345
15	C009835	993142	C003100	8643158	7650016	8816444	1166428	13.2301	86.7699
16	CP32_scaffold000070_316091	1855961	C003173	6388004	4532043	8691934	4159891	47.8592	52.1408
17	C018563	5616266	C001627	5731177	114911	8680504	8565593	98.6762	1.32378
18	C009536	3235520	CP32_scaffold000011_3758150	8271243	5035723	8333454	3297731	39.5722	60.4278
19	C000739	508352	CP32_scaffold000013_16736	8229947	7721595	8246682	525087	6.36725	93.6327
20	C007598	832438	C013735	6990309	6157871	8120804	1962933	24.1717	75.8283
					Total= 172447086	Total= 212542440	Total= 40095354

## Sheet: Table S4
Table S4 Twenty-three genes within the QTL interval for QtlPC-C13 in Cucurbita pepo genome (v4.1). Candidate disease resistance genes are highlighted in green.
Gene ID	Gene product
Cp4.1LG13g09560	Disease resistance-responsive (dirigent-like protein) family protein
Cp4.1LG13g09450	NAD-specific glutamate dehydrogenase
Cp4.1LG13g09160	GHMP kinase family protein
Cp4.1LG13g09140	Golgin candidate 6
Cp4.1LG13g09240	Isocitrate dehydrogenase [NADP]
Cp4.1LG13g08950	Beta-galactosidase 9 isoform 2
Cp4.1LG13g09000	L-aspartate oxidase
Cp4.1LG13g08620	Translation factor GUF1 homolog, mitochondrial
Cp4.1LG13g08370	Lipid A export ATP-binding/permease protein MsbA
Cp4.1LG13g08490	RNA-binding KH domain protein
Cp4.1LG13g08410	Phosphate transporter PHO1-like protein
Cp4.1LG13g08260	Protein of unknown function (DUF1336)
Cp4.1LG13g08190	Methyl esterase 11
Cp4.1LG13g08020	RING/U-box superfamily protein
Cp4.1LG13g07770	Oxidoreductase, zinc-binding dehydrogenase family protein
Cp4.1LG13g07340	U-box domain-containing protein 13
Cp4.1LG13g07410	Basic helix-loop-helix transcription factor
Cp4.1LG13g07250	Eukaryotic translation initiation factor 3 subunit F
Cp4.1LG13g10990	E3 ubiquitin-protein ligase SDIR1
Cp4.1LG13g11450	Chloroplastic group IIA intron splicing facilitator CRS1
Cp4.1LG13g11380	Mandelate racemase/muconate lactonizing enzyme
Cp4.1LG13g11410	Protein PLASTID MOVEMENT IMPAIRED 2
Cp4.1LG13g11610	Erythroid differentiation-related factor 1
